# Supplementary material for: Changing Attitudes towards Occupational Medicine with Blended Learning Methods Is Possible among Medical Students in Spain: A Longitudinal Study
Source: Int J Environ Res Public Health. 2022 Jan 13;19(2):878. doi: 10.3390/ijerph19020878 (PMC8775897; doi:10.3390/ijerph19020878)
Supplement: Supplementary file 1 [file ijerph-19-00878-s001.zip]

Archive with 1 entries (1 files):
- ijerph-1498831-supplementary.pdf
